# Supplementary material for: The Roles of Competition and Mutation in Shaping Antigenic and Genetic Diversity in Influenza
Source: PLoS Pathog. 2013 Jan 3;9(1):e1003104. doi: 10.1371/journal.ppat.1003104 (PMC3536651; doi:10.1371/journal.ppat.1003104)
Supplement: Accessions S1 — GenBank accession numbers used in reconstruction of figure 1 phylogenetic tree. (CSV) [file ppat.1003104.s001.csv]

Influenza A virus (A/Aichi/2/1968(H3N2)) hemagglutinin (HA) mRNA partial cds EF614249	EF614249
Influenza A virus (A/Aichi/2/68) gene for haemagglutinin genomic RNA V01085	V01085
Influenza A virus (A/Alaska/WRAIR1145P/2009(H3N2)) segment 4 sequence CY069461	CY069461
Influenza A virus (A/Albany/1/1976(H3N2)) segment 4 complete sequence CY021941	CY021941
Influenza A virus (A/Albany/14/1978(H3N2)) segment 4 complete sequence CY020221	CY020221
Influenza A virus (A/Albany/18/1968(H3N2)) segment 4 complete sequence CY020525	CY020525
Influenza A virus (A/Albany/3/1969(H3N2)) segment 4 complete sequence CY019915	CY019915
Influenza A virus (A/Albany/4/1977(H3N2)) segment 4 complete sequence CY021101	CY021101
Influenza A virus (A/Amsterdam/1609/1977(H3N2)) hemagglutinin (HA) gene complete cds CY113229	CY113229
Influenza A virus (A/Amsterdam/1609/77(H3N2)) hemagglutinin gene partial cds AY661045	AY661045
Influenza A virus (A/Amsterdam/4112/1992(H3N2)) hemagglutinin (HA) gene complete cds CY112460	CY112460
Influenza A virus (A/Anhui/125/2005(H3N2)) hemagglutinin (HA) gene partial cds CY108589	CY108589
Influenza A virus (A/Anhui-Luyang/1113/2006(H3N2)) hemagglutinin (HA) gene partial cds CY108616	CY108616
Influenza A virus (A/Atlanta/211/1989(H3N2)) hemagglutinin (HA) gene complete cds CY113405	CY113405
Influenza A virus (A/Atlanta/211/89(H3N2)) hemagglutinin gene partial cds AY661071	AY661071
Influenza A virus (A/Bangkok/01/1979(H3N2)) hemagglutinin (HA) gene complete cds DQ508825	DQ508825
Influenza A virus (A/Bangkok/1/1979(H3N2)) hemagglutinin (HA) gene complete cds CY114429	CY114429
Influenza A virus (A/Beijing/148/1989(H3N2)) hemagglutinin (HA) gene partial cds CY108192	CY108192
Influenza A virus (A/Beijing/2/1979(H3N2)) hemagglutinin (HA) gene partial cds CY108109	CY108109
Influenza A virus (A/Beijing/233/1996(H3N2)) hemagglutinin (HA) gene partial cds CY108311	CY108311
Influenza A virus (A/Beijing/32/1992(H3N2)) segment 4 complete sequence CY033606	CY033606
Influenza A virus (A/Beijing/352/1989(H3N2)) hemagglutinin (HA) gene complete cds CY112404	CY112404
Influenza A virus (A/Beijing/353/89(H3N2)) hemagglutinin gene partial cds AY661066	AY661066
Influenza A virus (A/Beijing/354/1989(H3N2)) hemagglutinin (HA) gene partial cds CY108188	CY108188
Influenza A virus (A/Beijing-Xicheng/1283/2006(H3N2)) hemagglutinin (HA) gene partial cds CY108617	CY108617
Influenza A virus (A/Bilthoven/10684/1982(H3N2)) hemagglutinin (HA) gene complete cds CY113285	CY113285
Influenza A virus (A/Bilthoven/10684/82(H3N2)) hemagglutinin gene partial cds AY661015	AY661015
Influenza A virus (A/Bilthoven/16398/68(H3N2)) hemagglutinin gene partial cds AY660991	AY660991
Influenza A virus (A/Bilthoven/1761/1976(H3N2)) hemagglutinin (HA) gene complete cds CY113197	CY113197
Influenza A virus (A/Bilthoven/1761/1976(H3N2)) segment 4 sequence CY077793	CY077793
Influenza A virus (A/Bilthoven/21438/71(H3N2)) hemagglutinin gene partial cds AY660997	AY660997
Influenza A virus (A/Bilthoven/21793/1972(H3N2)) hemagglutinin (HA) gene complete cds CY112305	CY112305
Influenza A virus (A/Bilthoven/21801/1971(H3N2)) hemagglutinin (HA) gene complete cds CY113069	CY113069
Influenza A virus (A/Bilthoven/21801/71(H3N2)) hemagglutinin gene partial cds AY660998	AY660998
Influenza A virus (A/Bilthoven/23290/1972(H3N2)) hemagglutinin (HA) gene complete cds CY113077	CY113077
Influenza A virus (A/Bilthoven/2600/1975(H3N2)) hemagglutinin (HA) gene complete cds CY113165	CY113165
Influenza A virus (A/Bilthoven/2600/75(H3N2)) hemagglutinin gene partial cds AY661043	AY661043
Influenza A virus (A/Bilthoven/2668/1970(H3N2)) hemagglutinin (HA) gene complete cds CY112273	CY112273
Influenza A virus (A/Bilthoven/3517/73(H3N2)) hemagglutinin gene partial cds AY661004	AY661004
Influenza A virus (A/Bilthoven/3895/1977(H3N2)) hemagglutinin (HA) gene complete cds CY113237	CY113237
Influenza A virus (A/Bilthoven/3895/77(H3N2)) hemagglutinin gene partial cds AY661011	AY661011
Influenza A virus (A/Bilthoven/4273/1975(H3N2)) hemagglutinin (HA) gene complete cds CY112337	CY112337
Influenza A virus (A/Bilthoven/4791/1981(H3N2)) hemagglutinin (HA) gene complete cds CY112361	CY112361
Influenza A virus (A/Bilthoven/4791/81(H3N2)) hemagglutinin gene partial cds AY661014	AY661014
Influenza A virus (A/Bilthoven/5029/1976(H3N2)) hemagglutinin (HA) gene complete cds CY113205	CY113205
Influenza A virus (A/Bilthoven/5029/76(H3N2)) hemagglutinin gene partial cds AY661008	AY661008
Influenza A virus (A/Bilthoven/552/73(H3N2)) hemagglutinin gene partial cds AY661002	AY661002
Influenza A virus (A/Bilthoven/5931/74(H3N2)) hemagglutinin gene partial cds AY661017	AY661017
Influenza A virus (A/Bilthoven/6022/1972(H3N2)) hemagglutinin (HA) gene complete cds CY112297	CY112297
Influenza A virus (A/Bilthoven/6022/72(H3N2)) hemagglutinin gene partial cds AY660999	AY660999
Influenza A virus (A/Bilthoven/6545/1976(H3N2)) hemagglutinin (HA) gene complete cds CY113221	CY113221
Influenza A virus (A/Bilthoven/748/1973(H3N2)) hemagglutinin (HA) gene complete cds CY112321	CY112321
Influenza A virus (A/Bilthoven/748/73(H3N2)) hemagglutinin gene partial cds AY661003	AY661003
Influenza A virus (A/Bilthoven/808/1969(H3N2)) hemagglutinin (HA) gene complete cds CY112257	CY112257
Influenza A virus (A/Bilthoven/808/69(H3N2)) hemagglutinin gene partial cds AY661040	AY661040
Influenza A virus (A/Bilthoven/93/1970(H3N2)) hemagglutinin (HA) gene complete cds CY112265	CY112265
Influenza A virus (A/Bilthoven/93/70(H3N2)) hemagglutinin gene partial cds AY660994	AY660994
Influenza A virus (A/Bilthoven/9459/1974(H3N2)) hemagglutinin (HA) gene complete cds CY113141	CY113141
Influenza A virus (A/Bilthoven/9459/74(H3N2)) hemagglutinin gene partial cds AY661005	AY661005
Influenza A virus (A/Brisbane/10/2007(H3N2)) segment 4 complete sequence CY035022	CY035022
Influenza A virus (A/Brisbane/10/2007(H3N2)) segment 4 complete sequence CY039087	CY039087
Influenza A virus (A/Brisbane/10/2007(H3N2)) segment 4 hemagglutinin (HA) gene complete cds EU199366	EU199366
Influenza A virus (A/Brisbane/8/1996(H3N2)) hemagglutinin (HA) gene complete cds CY114477	CY114477
Influenza A virus (A/Brisbane/8/96(H3N2)) hemagglutinin gene partial cds AY661197	AY661197
Influenza A virus (A/California/07/2004(H3N2)) hemagglutinin (HA) gene complete cds EU103820	EU103820
Influenza A virus (A/California/7/2004(H3N2)) hemagglutinin (HA) gene complete cds CY114373	CY114373
Influenza A virus (A/California/VRDL177/2009(H3N2)) segment 4 complete sequence CY067929	CY067929
Influenza A virus (A/California/VRDL342/2009(H3N2)) segment 4 complete sequence CY067985	CY067985
Influenza A virus (A/California/VRDL356/2009(H3N2)) segment 4 complete sequence CY077425	CY077425
Influenza A virus (A/California/VRDL390/2009(H3N2)) segment 4 complete sequence CY068854	CY068854
Influenza A virus (A/Canberra/1/1991(H3N2)) hemagglutinin (HA) gene complete cds CY113549	CY113549
Influenza A virus (A/Canberra/1/91(H3N2)) hemagglutinin gene partial cds AY661076	AY661076
Influenza A virus (A/Chongqing/1162/2005(H3N2)) hemagglutinin (HA) gene partial cds CY108560	CY108560
Influenza A virus (A/Cnic/20/1979(H3N2)) hemagglutinin (HA) gene partial cds CY108111	CY108111
Influenza A virus (A/Cnic/24-1/1979(H3N2)) hemagglutinin (HA) gene partial cds CY108113	CY108113
Influenza A virus (A/Colorado/2/1986(H3N2)) hemagglutinin (HA) gene complete cds CY113357	CY113357
Influenza A virus (A/Colorado/2/86(H3N2)) hemagglutinin gene partial cds AY661053	AY661053
Influenza A virus (A/Dandong/28-1/1984(H3N2)) hemagglutinin (HA) gene partial cds CY108173	CY108173
Influenza A virus (A/Denmark/117/2003(H3N2)) hemagglutinin (HA) gene complete cds EU103778	EU103778
Influenza A virus (A/England/260/1991(H3N2)) hemagglutinin (HA) gene complete cds CY113557	CY113557
Influenza A virus (A/England/260/91(H3N2)) hemagglutinin gene partial cds AY661075	AY661075
Influenza A virus (A/England/42/1972(H3N2)) hemagglutinin (HA) gene complete cds CY113085	CY113085
Influenza A virus (A/England/427/1988(H3N2)) hemagglutinin (HA) gene complete cds CY113381	CY113381
Influenza A virus (A/England/427/88(H3N2)) hemagglutinin gene partial cds AY661055	AY661055
Influenza A virus (A/England/431/2003(H3N2)) hemagglutinin (HA) gene complete cds CY087982	CY087982
Influenza A virus (A/England/7/1994(H3N2)) hemagglutinin (HA) gene complete cds CY112701	CY112701
Influenza A virus (A/Enschede/1285/1992(H3N2)) hemagglutinin (HA) gene complete cds CY112468	CY112468
Influenza A virus (A/Enschede/5458/93(H3N2)) hemagglutinin gene partial cds AY661150	AY661150
Influenza A virus (A/Florida/UR07-0021/2008(H3N2)) segment 4 complete sequence CY038799	CY038799
Influenza A virus (A/Fujian/411/2002(H3N2)) hemagglutinin (HA) gene complete cds CY088483	CY088483
Influenza A virus (A/Fujian/411/2002(H3N2)) hemagglutinin (HA) gene complete cds CY112933	CY112933
Influenza A virus (A/Fujian/411/2002(H3N2)) hemagglutinin (HA) gene partial cds CY107941	CY107941
Influenza A virus (A/Fujian/458/2002(H3N2)) hemagglutinin (HA) gene partial cds CY107938	CY107938
Influenza A virus (A/Fujian/54/1999(H3N2)) hemagglutinin (HA) gene partial cds CY108415	CY108415
Influenza A virus (A/Geneva/3958/1996(H3N2)) hemagglutinin (HA) gene complete cds CY114229	CY114229
Influenza A virus (A/Geneva/3958/96(H3N2)) hemagglutinin gene partial cds AY661195	AY661195
Influenza A virus (A/Geneva/5007/1989(H3N2)) hemagglutinin (HA) gene complete cds CY112420	CY112420
Influenza A virus (A/Geneva/5007/89(H3N2)) hemagglutinin gene partial cds AY661057	AY661057
Influenza A virus (A/Geneva/5113/92(H3N2)) hemagglutinin gene partial cds AY661111	AY661111
Influenza A virus (A/Geneva/6447/1991(H3N2)) hemagglutinin (HA) gene complete cds CY112444	CY112444
Influenza A virus (A/Geneva/6447/91(H3N2)) hemagglutinin gene partial cds AY661077	AY661077
Influenza A virus (A/Guangdong/423/2009(H3N2)) hemagglutinin (HA) gene complete cds CY091839	CY091839
Influenza A virus (A/Guangdong/9/1987(H3N2)) hemagglutinin (HA) gene partial cds CY108183	CY108183
Influenza A virus (A/Guangzhou/118/1998(H3N2)) hemagglutinin (HA) gene partial cds CY108380	CY108380
Influenza A virus (A/Guangzhou/933/1998(H3N2)) hemagglutinin (HA) gene partial cds CY108369	CY108369
Influenza A virus (A/Guildford/V728/85(H3N2)) hemagglutinin gene partial cds AY661051	AY661051
Influenza A virus (A/Guizhou/23/1981(H3N2)) hemagglutinin (HA) gene partial cds CY108121	CY108121
Influenza A virus (A/Harbin/9-1/1995(H3N2)) hemagglutinin (HA) gene partial cds CY108306	CY108306
Influenza A virus (A/Hebei/116/2003(H3N2)) hemagglutinin (HA) gene partial cds CY108035	CY108035
Influenza A virus (A/Henan/134-1/2001(H3N2)) hemagglutinin (HA) gene partial cds CY107909	CY107909
Influenza A virus (A/Hiroshima/52/2005(H3N2)) segment 4 complete sequence EU283414	EU283414
Influenza A virus (A/Hong Kong/107/1971(H3N2)) hemagglutinin (HA) gene complete cds CY112289	CY112289
Influenza A virus (A/Hong Kong/1-10-MA21-1/1968(H3N2)) hemagglutinin (HA) gene complete cds CY080523	CY080523
Influenza A virus (A/Hong Kong/1-10-MA21-3/1968(H3N2)) segment 4 complete sequence CY044293	CY044293
Influenza A virus (A/Hong Kong/1-11-MA21-1/1968(H3N2)) segment 4 complete sequence CY033537	CY033537
Influenza A virus (A/Hong Kong/1-11-MA21-3/1968(H3N2)) segment 4 complete sequence CY033553	CY033553
Influenza A virus (A/Hong Kong/1-12-MA21-1/1968(H3N2)) segment 4 complete sequence CY033561	CY033561
Influenza A virus (A/Hong Kong/1-12-MA21-2/1968(H3N2)) segment 4 complete sequence CY033569	CY033569
Influenza A virus (A/Hong Kong/1179/99(H3N2)) hemagglutinin mRNA complete cds AY035590	AY035590
Influenza A virus (A/Hong Kong/1/1968(H3N2)) hemagglutinin (HA) gene complete cds CY112249	CY112249
Influenza A virus (A/Hong Kong/1/1968(H3N2)) segment 4 complete sequence CY044261	CY044261
Influenza A virus (A/Hong Kong/1/1989(H3N2)) hemagglutinin (HA) gene complete cds CY112428	CY112428
Influenza A virus (A/Hong Kong/1/1997(H3N2)) hemagglutinin (HA) gene complete cds CY112837	CY112837
Influenza A virus (A/Hong Kong/1-1-MA-12/1968(H3N2)) segment 4 complete sequence CY033505	CY033505
Influenza A virus (A/Hong Kong/1-1-MA-12D/1968(H3N2)) segment 4 complete sequence CY033988	CY033988
Influenza A virus (A/Hong Kong/1-1-MA-20/1968(H3N2)) segment 4 complete sequence CY044269	CY044269
Influenza A virus (A/Hong Kong/14/83(H3N2)) segment 4 complete sequence CY006315	CY006315
Influenza A virus (A/Hong Kong/1-4-MA21-1/1968(H3N2)) hemagglutinin (HA) gene complete cds CY080515	CY080515
Influenza A virus (A/Hong Kong/1-5-MA21-3/1968(H3N2)) segment 4 complete sequence CY044277	CY044277
Influenza A virus (A/Hong Kong/1/68(H3N2)) hemagglutinin gene complete cds AF348176	AF348176
Influenza A virus (A/Hong Kong/1-6-MA21-1/1968(H3N2)) segment 4 complete sequence CY044285	CY044285
Influenza A virus (A/Hong Kong/1-8-MA21-3/1968(H3N2)) segment 4 complete sequence CY034028	CY034028
Influenza A virus (A/Hong Kong/1-9-MA21-1/1968(H3N2)) segment 4 complete sequence CY033513	CY033513
Influenza A virus (A/Hong Kong/1-9-MA21-2/1968(H3N2)) segment 4 complete sequence CY033521	CY033521
Influenza A virus (A/Hong Kong/2/1994(H3N2)) hemagglutinin (HA) gene complete cds CY112717	CY112717
Influenza A virus (A/Hong Kong/280/1997(H3N2)) hemagglutinin (HA) gene complete cds CY112845	CY112845
Influenza A virus (A/Hong Kong/3/1995(H3N2)) hemagglutinin (HA) gene complete cds CY114197	CY114197
Influenza A virus (A/Hong Kong/42/1996(H3N2)) hemagglutinin (HA) gene complete cds CY114245	CY114245
Influenza A virus (A/Hong Kong/434/1996(H3N2)) hemagglutinin (HA) gene complete cds CY114269	CY114269
Influenza A virus (A/Hong Kong/43/75(H3N2)) segment 4 complete sequence CY003728	CY003728
Influenza A virus (A/Hong Kong/46/71(H3N2)) segment 4 complete sequence CY006683	CY006683
Influenza A virus (A/Hong Kong/55/1994(H3N2)) hemagglutinin (HA) gene complete cds CY112725	CY112725
Influenza A virus (A/Hong Kong/CUHK10216/1998(H3N2)) hemagglutinin (HA) gene partial cds EU856820	EU856820
Influenza A virus (A/Hong Kong/CUHK12566/1997(H3N2)) hemagglutinin (HA) gene partial cds EU856846	EU856846
Influenza A virus (A/Hong Kong/CUHK18230/1998(H3N2)) hemagglutinin (HA) gene partial cds EU856882	EU856882
Influenza A virus (A/Hong Kong/CUHK20199/1997(H3N2)) hemagglutinin (HA) gene partial cds EU856891	EU856891
Influenza A virus (A/Hong Kong/CUHK20217/1997(H3N2)) hemagglutinin (HA) gene partial cds EU856894	EU856894
Influenza A virus (A/Hong Kong/CUHK20236/1997(H3N2)) hemagglutinin (HA) gene partial cds EU856895	EU856895
Influenza A virus (A/Hong Kong/CUHK20992/1997(H3N2)) hemagglutinin (HA) gene complete cds EU856902	EU856902
Influenza A virus (A/Hong Kong/CUHK22048/1997(H3N2)) hemagglutinin (HA) gene complete cds EU856921	EU856921
Influenza A virus (A/Hong Kong/CUHK22185/1997(H3N2)) hemagglutinin (HA) gene partial cds EU856927	EU856927
Influenza A virus (A/Hong Kong/CUHK22736/1997(H3N2)) hemagglutinin (HA) gene partial cds EU856931	EU856931
Influenza A virus (A/Hong Kong/CUHK30419/1999(H3N2)) hemagglutinin (HA) gene partial cds EU856966	EU856966
Influenza A virus (A/Hong Kong/CUHK33418/2001(H3N2)) hemagglutinin (HA) gene complete cds EU856981	EU856981
Influenza A virus (A/Hong Kong/CUHK34193/1999(H3N2)) hemagglutinin (HA) gene complete cds EU856991	EU856991
Influenza A virus (A/Hong Kong/CUHK4147/1997(H3N2)) hemagglutinin (HA) gene complete cds EU857004	EU857004
Influenza A virus (A/Hong Kong/CUHK41507/1997(H3N2)) hemagglutinin (HA) gene partial cds EU857005	EU857005
Influenza A virus (A/Hong Kong/CUHK4391/1997(H3N2)) hemagglutinin (HA) gene partial cds EU857012	EU857012
Influenza A virus (A/Hong Kong/CUHK4529/1997(H3N2)) hemagglutinin (HA) gene complete cds EU857014	EU857014
Influenza A virus (A/Hong Kong/CUHK4803/1997(H3N2)) hemagglutinin (HA) gene partial cds EU857017	EU857017
Influenza A virus (A/Houston/56798/1992(H3N2)) hemagglutinin (HA) gene complete cds CY113693	CY113693
Influenza A virus (A/Houston/56798/92(H3N2)) hemagglutinin gene partial cds AY661124	AY661124
Influenza A virus (A/Hubei-Jiangan/1327/2008(H3N2)) hemagglutinin (HA) gene partial cds CY108788	CY108788
Influenza A virus (A/Hunan/439/2002(H3N2)) hemagglutinin (HA) gene partial cds CY107962	CY107962
Influenza A virus (A/Jiangsu/27/1984(H3N2)) hemagglutinin (HA) gene partial cds CY108156	CY108156
Influenza A virus (A/Jiangsu/28/1984(H3N2)) hemagglutinin (HA) gene partial cds CY108157	CY108157
Influenza A virus (A/Johannesburg/47/1994(H3N2)) hemagglutinin (HA) gene complete cds CY112741	CY112741
Influenza A virus (A/Johannesburg/47/94(H3N2)) hemagglutinin gene partial cds AY661179	AY661179
Influenza A virus (A/Kentucky/UR06-0044/2007(H3N2)) segment 4 complete sequence CY028443	CY028443
Influenza A virus (A/Kuntie/2/1979(H3N2)) hemagglutinin (HA) gene partial cds CY108112	CY108112
Influenza A virus (A/Leningrad/360/1986(H3N2)) hemagglutinin (HA) gene complete cds DQ508849	DQ508849
Influenza A virus (A/Louisiana/01/2008(H3N2)) segment 4 hemagglutinin (HA) gene complete cds EU716462	EU716462
Influenza A virus (A/Louisiana/06/2008(H3N2)) segment 4 hemagglutinin (HA) gene complete cds EU885497	EU885497
Influenza A virus (A/Lyon/1182/1991(H3N2)) hemagglutinin (HA) gene complete cds CY113581	CY113581
Influenza A virus (A/Lyon/1182/91(H3N2)) hemagglutinin gene partial cds AY661099	AY661099
Influenza A virus (A/Lyon/1781/1996(H3N2)) hemagglutinin (HA) gene complete cds CY114277	CY114277
Influenza A virus (A/Lyon/22686/1993(H3N2)) hemagglutinin (HA) gene complete cds CY112556	CY112556
Influenza A virus (A/Lyon/22686/93(H3N2)) hemagglutinin gene partial cds AY661171	AY661171
Influenza A virus (A/Lyon/2279/1995(H3N2)) hemagglutinin (HA) gene complete cds CY114213	CY114213
Influenza A virus (A/Lyon/2279/95(H3N2)) hemagglutinin gene partial cds AY661192	AY661192
Influenza A virus (A/Lyon/2380/1981(H3N2)) hemagglutinin (HA) gene complete cds CY113277	CY113277
Influenza A virus (A/Lyon/ons1189/91(H3N2)) hemagglutinin gene partial cds AY661100	AY661100
Influenza A virus (A/Managua/3243.01/2007(H3N2)) segment 4 complete sequence CY038543	CY038543
Influenza A virus (A/Memphis/103/72(H3N2)) segment 4 complete sequence CY008460	CY008460
Influenza A virus (A/Memphis/11/86(H3N2)) segment 4 complete sequence CY008716	CY008716
Influenza A virus (A/Memphis/12/78(H3N2)) segment 4 complete sequence CY006699	CY006699
Influenza A virus (A/Memphis/16/1978(H3N2)) segment 4 complete sequence CY020325	CY020325
Influenza A virus (A/Memphis/1/71(H3N2)) HA gene for hemagglutinin complete cds AB298687	AB298687
Influenza A virus (A/Memphis/1/77(H3N2)) segment 4 complete sequence CY006731	CY006731
Influenza A virus (A/Memphis/1/81(H3N2)) segment 4 complete sequence CY007627	CY007627
Influenza A virus (A/Memphis/19/78(H3N2)) segment 4 complete sequence CY007611	CY007611
Influenza A virus (A/Memphis/2/1986(H3N2)) segment 4 complete sequence CY016060	CY016060
Influenza A virus (A/Memphis/2/1990(H3N2)) hemagglutinin (HA) gene complete cds CY113501	CY113501
Influenza A virus (A/Memphis/25/85(H3N2)) segment 4 complete sequence CY008668	CY008668
Influenza A virus (A/Memphis/2/71(H3N2)) segment 4 complete sequence CY006219	CY006219
Influenza A virus (A/Memphis/2/78(H3N2)) segment 4 complete sequence CY006691	CY006691
Influenza A virus (A/Memphis/2/90(H3N2)) hemagglutinin gene partial cds AY661069	AY661069
Influenza A virus (A/Memphis/3/1971(H3N2)) segment 4 complete sequence CY021597	CY021597
Influenza A virus (A/Memphis/3/1986(H3N2)) segment 4 complete sequence CY020333	CY020333
Influenza A virus (A/Memphis/3/1988(H3N2)) hemagglutinin (HA) gene complete cds CY096859	CY096859
Influenza A virus (A/Memphis/5/1990(H3N2)) hemagglutinin (HA) gene complete cds CY113509	CY113509
Influenza A virus (A/Memphis/5/90(H3N2)) hemagglutinin gene partial cds AY661070	AY661070
Influenza A virus (A/Mississippi/UR07-0004/2008(H3N2)) segment 4 complete sequence CY036951	CY036951
Influenza A virus (A/Moscow/10/1999(H3N2)) hemagglutinin (HA) gene complete cds CY112909	CY112909
Influenza A virus (A/Moscow/10/99(H3N2)) hemagglutinin gene partial cds AY661019	AY661019
Influenza A virus (A/Moscow/10/99(H3N2)) hemagglutinin (HA) gene complete cds AY531035	AY531035
Influenza A virus (A/Moscow/10/99(H3N2)) segment 4 complete sequence DQ487341	DQ487341
Influenza A virus (A/Nanchang/12/93(H3N2)) segment 4 complete sequence CY009012	CY009012
Influenza A virus (A/Nanchang/933/1995(H3N2)) hemagglutinin (HA) gene complete cds CY112789	CY112789
Influenza A virus (A/Nanchang/933/1995(H3N2)) hemagglutinin (HA) gene partial cds CY108293	CY108293
Influenza A virus (A/Nanjing/2/82(H3N2)) segment 4 complete sequence CY006755	CY006755
Influenza A virus (A/Netherlands/1/1995(H3N2)) hemagglutinin (HA) gene complete cds CY114221	CY114221
Influenza A virus (A/Netherlands/120/2002(H3N2)) hemagglutinin (HA) gene complete cds CY114341	CY114341
Influenza A virus (A/Netherlands/124/2001(H3N2)) hemagglutinin (HA) gene complete cds CY114325	CY114325
Influenza A virus (A/Netherlands/165/1993(H3N2)) hemagglutinin (HA) gene complete cds CY114061	CY114061
Influenza A virus (A/Netherlands/18/1994(H3N2)) hemagglutinin (HA) gene complete cds CY114157	CY114157
Influenza A virus (A/Netherlands/18/94(H3N2)) hemagglutinin gene partial cds AY661020	AY661020
Influenza A virus (A/Netherlands/1/95(H3N2)) hemagglutinin gene partial cds AY661181	AY661181
Influenza A virus (A/Netherlands/20/2003(H3N2)) hemagglutinin (HA) gene complete cds CY112949	CY112949
Influenza A virus (A/Netherlands/209/1980(H3N2)) hemagglutinin (HA) gene complete cds CY113269	CY113269
Influenza A virus (A/Netherlands/209/80(H3N2)) hemagglutinin gene partial cds AY661047	AY661047
Influenza A virus (A/Netherlands/222/2003(H3N2)) hemagglutinin (HA) gene complete cds CY114357	CY114357
Influenza A virus (A/Netherlands/233/1982(H3N2)) hemagglutinin (HA) gene complete cds CY114437	CY114437
Influenza A virus (A/Netherlands/241/1982(H3N2)) hemagglutinin (HA) gene complete cds CY113293	CY113293
Influenza A virus (A/Netherlands/241/82(H3N2)) hemagglutinin gene partial cds AY661048	AY661048
Influenza A virus (A/Netherlands/301/1999(H3N2)) hemagglutinin (HA) gene complete cds CY114493	CY114493
Influenza A virus (A/Netherlands/301/1999(H3N2)) segment 4 sequence CY077848	CY077848
Influenza A virus (A/Netherlands/301/99(H3N2)) hemagglutinin gene partial cds AY661026	AY661026
Influenza A virus (A/Netherlands/3/2000(H3N2)) hemagglutinin (HA) gene complete cds CY114317	CY114317
Influenza A virus (A/Netherlands/330/1985(H3N2)) hemagglutinin (HA) gene complete cds CY113325	CY113325
Influenza A virus (A/Netherlands/330/85(H3N2)) hemagglutinin gene partial cds AY661049	AY661049
Influenza A virus (A/Netherlands/450/1988(H3N2)) hemagglutinin (HA) gene complete cds CY113389	CY113389
Influenza A virus (A/Netherlands/450/88(H3N2)) hemagglutinin gene partial cds AY661054	AY661054
Influenza A virus (A/Netherlands/5/1998(H3N2)) hemagglutinin (HA) gene complete cds CY114485	CY114485
Influenza A virus (A/Netherlands/5/98(H3N2)) hemagglutinin gene partial cds AY661209	AY661209
Influenza A virus (A/Netherlands/738/1989(H3N2)) hemagglutinin (HA) gene complete cds CY113437	CY113437
Influenza A virus (A/Netherlands/738/89(H3N2)) hemagglutinin gene partial cds AY661029	AY661029
Influenza A virus (A/Netherlands/816/1991(H3N2)) hemagglutinin (HA) gene complete cds CY113661	CY113661
Influenza A virus (A/Netherlands/816/91(H3N2)) hemagglutinin gene partial cds AY661078	AY661078
Influenza A virus (A/Netherlands/819/1992(H3N2)) hemagglutinin (HA) gene complete cds CY113725	CY113725
Influenza A virus (A/Netherlands/91/1996(H3N2)) hemagglutinin (HA) gene complete cds CY114285	CY114285
Influenza A virus (A/Netherlands/91/96(H3N2)) hemagglutinin gene partial cds AY661194	AY661194
Influenza A virus (A/New York/155/1999(H3N2)) segment 4 complete sequence CY001445	CY001445
Influenza A virus (A/New York/177/1999(H3N2)) segment 4 complete sequence CY000721	CY000721
Influenza A virus (A/New York/263/1999(H3N2)) segment 4 complete sequence CY001413	CY001413
Influenza A virus (A/New York/289/1998(H3N2)) segment 4 complete sequence CY001784	CY001784
Influenza A virus (A/New York/3103/2009(H3N2)) segment 4 complete sequence CY050556	CY050556
Influenza A virus (A/New York/320/1999(H3N2)) segment 4 complete sequence CY001856	CY001856
Influenza A virus (A/New York/339/1999(H3N2)) segment 4 complete sequence CY002576	CY002576
Influenza A virus (A/New York/3487/2009(H3N2)) segment 4 complete sequence CY050836	CY050836
Influenza A virus (A/New York/457/1999(H3N2)) segment 4 complete sequence CY003616	CY003616
Influenza A virus (A/New York/509/1997(H3N2)) segment 4 complete sequence CY006451	CY006451
Influenza A virus (A/New York/526/1997(H3N2)) segment 4 complete sequence CY007979	CY007979
Influenza A virus (A/New York/55/2004(H3N2)) segment 4 complete sequence CY033638	CY033638
Influenza A virus (A/New York/579/1997(H3N2)) segment 4 complete sequence CY009516	CY009516
Influenza A virus (A/New York/594/1996(H3N2)) segment 4 complete sequence CY010044	CY010044
Influenza A virus (A/New York/625/1996(H3N2)) segment 4 complete sequence CY010700	CY010700
Influenza A virus (A/New York/665/1994(H3N2)) segment 4 complete sequence CY011520	CY011520
Influenza A virus (A/New York/667/1995(H3N2)) segment 4 complete sequence CY012488	CY012488
Influenza A virus (A/New York/668/1995(H3N2)) segment 4 complete sequence CY012496	CY012496
Influenza A virus (A/New York/735/1994(H3N2)) segment 4 complete sequence CY012968	CY012968
Influenza A virus (A/New York/782/1993(H3N2)) segment 4 complete sequence CY013192	CY013192
Influenza A virus (A/New York/795/1993(H3N2)) segment 4 complete sequence CY013741	CY013741
Influenza A virus (A/New York/802/1993(H3N2)) segment 4 complete sequence CY013781	CY013781
Influenza A virus (A/New York/81/2002(H3N2)) segment 4 complete sequence CY001261	CY001261
Influenza A virus (A/Nice/491/1996(H3N2)) hemagglutinin (HA) gene complete cds CY112861	CY112861
Influenza A virus (A/Ningbo/1237/2004(H3N2)) hemagglutinin (HA) gene partial cds CY108613	CY108613
Influenza A virus (A/Oregon/UR06-0221/2007(H3N2)) segment 4 complete sequence CY028371	CY028371
Influenza A virus (A/Oslo/13676/1983(H3N2)) hemagglutinin (HA) gene complete cds CY113309	CY113309
Influenza A virus (A/Oslo/13676/83(H3N2)) hemagglutinin gene partial cds AY661016	AY661016
Influenza A virus (A/Oslo/2352/93(H3N2)) hemagglutinin gene partial cds AY661174	AY661174
Influenza A virus (A/Panama/2007/1999(H3N2)) hemagglutinin (HA) gene complete cds CY112917	CY112917
Influenza A virus (A/Panama/2007/1999(H3N2)) hemagglutinin (HA) gene complete cds DQ508865	DQ508865
Influenza A virus (A/Panama/2007/1999(H3N2)) segment 4 complete genome DQ487340	DQ487340
Influenza A virus (A/Panama/2007/1999(H3N2)) segment 4 complete sequence CY034100	CY034100
Influenza A virus (A/Paris/287/1993(H3N2)) hemagglutinin (HA) gene complete cds CY114093	CY114093
Influenza A virus (A/Perth/16/2009(H3N2)) hemagglutinin (HA) gene partial cds CY081428	CY081428
Influenza A virus (A/Perth/16/2009(H3N2)) segment 4 hemagglutinin (HA) gene complete cds GQ293081	GQ293081
Influenza A virus (A/Philippines/2/1982(H3N2)) segment 4 complete sequence CY065968	CY065968
Influenza A virus (A/Phillipines/2/1982(H3N2)) hemagglutinin (HA) gene complete cds CY113301	CY113301
Influenza A virus (A/Port Chalmers/1/1973(H3N2)) hemagglutinin (HA) gene complete cds CY113109	CY113109
Influenza A virus (A/Qingfang/23/1983(H3N2)) hemagglutinin (HA) gene partial cds CY108143	CY108143
Influenza A virus (A/Qitie/9/1994(H3N2)) hemagglutinin (HA) gene partial cds CY108280	CY108280
Influenza A virus (A/Rotterdam/100540/92(H3N2)) hemagglutinin gene partial cds AY661112	AY661112
Influenza A virus (A/Rotterdam/577/1980(H3N2)) hemagglutinin (HA) gene complete cds CY112353	CY112353
Influenza A virus (A/Rotterdam/577/80(H3N2)) hemagglutinin gene partial cds AY661046	AY661046
Influenza A virus (A/Rotterdam/8179/1977(H3N2)) hemagglutinin (HA) gene complete cds CY113253	CY113253
Influenza A virus (A/Rotterdam/8179/77(H3N2)) hemagglutinin gene partial cds AY661013	AY661013
Influenza A virus (A/Seoul/1/90(H3N2)) hemagglutinin gene partial cds AY661072	AY661072
Influenza A virus (A/Shandong-Huaiyin/1194/2008(H3N2)) hemagglutinin (HA) gene partial cds CY108756	CY108756
Influenza A virus (A/Shandong-Huaiyin/194/2009(H3N2)) hemagglutinin (HA) gene partial cds CY108831	CY108831
Influenza A virus (A/Shangdong/9/93(H3N2)) hemagglutinin gene partial cds AY661159	AY661159
Influenza A virus (A/Shanghai/11/1984(H3N2)) hemagglutinin (HA) gene partial cds CY108166	CY108166
Influenza A virus (A/Shanghai/11/1987(H3N2)) hemagglutinin (HA) gene complete cds CY113365	CY113365
Influenza A virus (A/Shanghai/11/1987(H3N2)) hemagglutinin (HA) gene partial cds CY108180	CY108180
Influenza A virus (A/Shanghai/21/1981(H3N2)) hemagglutinin (HA) gene partial cds CY108123	CY108123
Influenza A virus (A/Shanghai/24/1990(H3N2)) hemagglutinin (HA) gene complete cds CY113517	CY113517
Influenza A virus (A/Shanghai/24/1990(H3N2)) hemagglutinin (HA) gene partial cds CY108234	CY108234
Influenza A virus (A/Shanghai/24/90(H3N2)) hemagglutinin gene partial cds AY661074	AY661074
Influenza A virus (A/Shanghai/34/1998(H3N2)) hemagglutinin (HA) gene partial cds CY108394	CY108394
Influenza A virus (A/Shanghai/58/1998(H3N2)) hemagglutinin (HA) gene partial cds CY108393	CY108393
Influenza A virus (A/Shanghai/9/1984(H3N2)) hemagglutinin (HA) gene partial cds CY108161	CY108161
Influenza A virus (A/Shanxi-Yaodu/276/2008(H3N2)) hemagglutinin (HA) gene partial cds CY108821	CY108821
Influenza A virus (A/Shiga/6/1993(H3N2)) hemagglutinin (HA) gene complete cds CY112653	CY112653
Influenza A virus (A/Sichuan/2/1987(H3N2)) hemagglutinin (HA) gene complete cds CY112396	CY112396
Influenza A virus (A/Sichuan/2/1987(H3N2)) hemagglutinin (HA) gene partial cds CY108181	CY108181
Influenza A virus (A/Siena/1/1997(H3N2)) segment 4 complete sequence CY036847	CY036847
Influenza A virus (A/Singapore/1/1996(H3N2)) hemagglutinin (HA) gene complete cds CY112829	CY112829
Influenza A virus (A/Singapore/1/96(H3N2)) hemagglutinin gene partial cds AY661198	AY661198
Influenza A virus (A/Singapore/1/96(H3N2)) hemagglutinin gene partial cds AY661199	AY661199
Influenza A virus (A/Singapore/1/96(H3N2)) hemagglutinin gene partial cds AY661200	AY661200
Influenza A virus (A/Singapore/3/1993(H3N2)) hemagglutinin (HA) gene complete cds CY113445	CY113445
Influenza A virus (A/Singapore/36/1989(H3N2)) hemagglutinin (HA) gene complete cds CY114125	CY114125
Influenza A virus (A/Singapore/36/89(H3N2)) hemagglutinin gene partial cds AY661062	AY661062
Influenza A virus (A/Singapore/NHRC0003/2003(H3N2)) hemagglutinin (HA) gene complete cds CY091485	CY091485
Influenza A virus (A/South Austalia/25/1994(H3N2)) hemagglutinin (HA) gene complete cds CY112757	CY112757
Influenza A virus (A/South Austalia/27/1992(H3N2)) hemagglutinin (HA) gene complete cds CY113893	CY113893
Influenza A virus (A/South Australia/53/2005(H3N2)) segment 4 complete sequence CY021765	CY021765
Influenza A virus (A/South Australia/74/2000(H3N2)) segment 4 complete sequence CY016771	CY016771
Influenza A virus (A/South Carolina/NHRC0001/2005(H3N2)) hemagglutinin (HA) gene complete cds CY090989	CY090989
Influenza A virus (A/Stockholm/10/1985(H3N2)) hemagglutinin (HA) gene complete cds CY113341	CY113341
Influenza A virus (A/Stockholm/10/85(H3N2)) hemagglutinin gene partial cds AY661052	AY661052
Influenza A virus (A/Stockholm/12/1988(H3N2)) hemagglutinin (HA) gene complete cds CY113397	CY113397
Influenza A virus (A/Stockholm/12/88(H3N2)) hemagglutinin gene partial cds AY661056	AY661056
Influenza A virus (A/Stockholm/13/1992(H3N2)) hemagglutinin (HA) gene complete cds CY113917	CY113917
Influenza A virus (A/Stockholm/13/92(H3N2)) hemagglutinin gene partial cds AY661137	AY661137
Influenza A virus (A/Stockholm/20/1991(H3N2)) hemagglutinin (HA) gene complete cds CY112452	CY112452
Influenza A virus (A/Stockholm/20/1993(H3N2)) hemagglutinin (HA) gene complete cds CY112669	CY112669
Influenza A virus (A/Stockholm/20/91(H3N2)) hemagglutinin gene partial cds AY661119	AY661119
Influenza A virus (A/Stockholm/20/93(H3N2)) hemagglutinin gene partial cds AY661161	AY661161
Influenza A virus (A/Suita/1/1990(H3N2)) hemagglutinin (HA) gene complete cds CY113525	CY113525
Influenza A virus (A/Sydney/5/1997(H3N2)) hemagglutinin (HA) gene complete cds CY112885	CY112885
Influenza A virus (A/Sydney/5/1997(H3N2)) segment 4 complete sequence CY039079	CY039079
Influenza A virus (A ayNguyen N368/2005(H3N2)) hemagglutinin (HA) gene complete cds CY105406	CY105406
Influenza A virus (A exas/1/1977(H3N2)) hemagglutinin (HA) gene complete cds CY113261	CY113261
Influenza A virus (A exas/64/2007(H3N2)) segment 4 hemagglutinin (HA) gene complete cds EU516066	EU516066
Influenza A virus (A exas/WRAIR1558P/2009(H3N2)) hemagglutinin (HA) gene complete cds CY093343	CY093343
Influenza A virus (A ilburg/5957/92(H3N2)) hemagglutinin gene partial cds AY661116	AY661116
Influenza A virus (A/Udorn/307/1972(H3H2)) hemagglutinin gene complete cds	XXX
Influenza A virus (A/Umea/2000/1992(H3N2)) hemagglutinin (HA) gene complete cds CY113941	CY113941
Influenza A virus (A/Vermont/UR06-0484/2007(H3N2)) segment 4 complete sequence CY025501	CY025501
Influenza A virus (A/Victoria/104/93(H3N2)) hemagglutinin gene partial cds AY661157	AY661157
Influenza A virus (A/Victoria/1/1989(H3N2)) hemagglutinin (HA) gene complete cds CY113477	CY113477
Influenza A virus (A/Victoria/1/89(H3N2)) hemagglutinin gene partial cds AY661065	AY661065
Influenza A virus (A/Victoria/2/1990(H3N2)) hemagglutinin (HA) gene complete cds CY113533	CY113533
Influenza A virus (A/Victoria/2/90(H3N2)) hemagglutinin gene partial cds AY661073	AY661073
Influenza A virus (A/Victoria/3/1975(H3N2)) gene for hemagglutinin genomic RNA V01086	V01086
Influenza A virus (A/Victoria/3/1975(H3N2)) hemagglutinin (HA) gene complete cds CY113181	CY113181
Influenza A virus (A/Victoria/75/1995(H3N2)) hemagglutinin (HA) gene complete cds CY112813	CY112813
Influenza A virus (A/Victoria/75/95(H3N2)) hemagglutinin gene partial cds AY661188	AY661188
Influenza A virus (A/Waikato/1/1989(H3N2)) hemagglutinin (HA) gene complete cds CY113493	CY113493
Influenza A virus (A/Washington/WRAIR1057P/2009(H3N2)) segment 4 sequence CY069349	CY069349
Influenza A virus (A/Wellington/4/1985(H3N2)) hemagglutinin (HA) gene complete cds CY113349	CY113349
Influenza A virus (A/Wellington/4/85(H3N2)) hemagglutinin gene partial cds AY661050	AY661050
Influenza A virus (A/Wellington/5/1989(H3N2)) hemagglutinin (HA) gene complete cds CY113485	CY113485
Influenza A virus (A/Wellington/5/89(H3N2)) hemagglutinin gene partial cds AY661058	AY661058
Influenza A virus (A/Wellington/59/93(H3N2)) hemagglutinin gene partial cds AY661158	AY661158
Influenza A virus (A/Western Australia/3/2000(H3N2)) segment 4 complete sequence CY015652	CY015652
Influenza A virus (A/Western Australia/34/2002(H3N2)) segment 4 complete sequence CY019931	CY019931
Influenza A virus (A/Western Australia/75/2005(H3N2)) segment 4 complete sequence CY016036	CY016036
Influenza A virus (A/Wisconsin/13/2008(H3N2)) segment 4 hemagglutinin (HA) gene complete cds FJ549064	FJ549064
Influenza A virus (A/Wisconsin/67/2005(H3N2)) hemagglutinin (HA) gene complete cds CY114381	CY114381
Influenza A virus (A/Wisconsin/67/2005(H3N2)) hemagglutinin (HA) gene complete cds EU103823	EU103823
Influenza A virus (A/Wisconsin/67/2005(H3N2)) segment 4 complete sequence CY034116	CY034116
Influenza A virus (A/Wuhan/136/1982(H3N2)) hemagglutinin (HA) gene partial cds CY108131	CY108131
Influenza A virus (A/Wuhan/359/1995(H3N2)) hemagglutinin (HA) gene complete cds CY112821	CY112821
Influenza A virus (A/Wuhan/359/1995(H3N2)) hemagglutinin (HA) gene partial cds CY108303	CY108303
Influenza A virus (A/Wuhan/359/95(H3N2)) hemagglutinin gene partial cds AY661190	AY661190
Influenza A virus (A/Wuhan/68/2004(H3N2)) hemagglutinin (HA) gene partial cds CY108495	CY108495
Influenza A virus (A/Wyoming/03/2003(H3N2)) segment 4 complete sequence CY034108	CY034108
Influenza A virus (A/Wyoming/03/2003(H3N2)) segment 4 complete sequence EU268227	EU268227
Influenza A virus (A/Yamagata/61/93(H3N2)) hemagglutinin gene partial cds AY661153	AY661153
Influenza A virus (A/Yamagata/62/1993(H3N2)) hemagglutinin (HA) gene complete cds CY112693	CY112693
Influenza A virus (A/Yamagata/62/93(H3N2)) hemagglutinin gene partial cds AY661154	AY661154
Influenza A virus (A/Yunnan/1145/2005(H3N2)) hemagglutinin (HA) gene partial cds CY108531	CY108531
Influenza A virus (A/Yunnan/15-2/1989(H3N2)) hemagglutinin (HA) gene partial cds CY108220	CY108220
